# Supplementary material for: Translating Biomarker Research into Clinical Practice in Orthopaedic Trauma: A Systematic Review
Source: J Clin Med. 2025 Feb 17;14(4):1329. doi: 10.3390/jcm14041329 (PMC11856232; doi:10.3390/jcm14041329)
Supplement: Supplementary file 1 [file jcm-14-01329-s001.zip]

Archive with 2 entries (2 files):
- jcm-3434159-File S1.pdf
- jcm-3434159-PROSPERO checklist.pdf
